# Supplementary material for: Preparation and Characterization of Lignin Nanoparticles from Different Plant Sources
Source: Polymers (Basel). 2024 Jun 6;16(11):1610. doi: 10.3390/polym16111610 (PMC11174508; doi:10.3390/polym16111610)
Supplement: Supplementary file 1 [file polymers-16-01610-s001.zip]

Archive with 1 entries (1 files):
- polymers-3027864-supplementary.pdf
